# Supplementary material for: Approaches Used to Describe, Measure, and Analyze Place of Practice in Dentistry, Medical, Nursing, and Allied Health Rural Graduate Workforce Research in Australia: A Systematic Scoping Review
Source: Int J Environ Res Public Health. 2022 Jan 27;19(3):1438. doi: 10.3390/ijerph19031438 (PMC8834932; doi:10.3390/ijerph19031438)
Supplement: Supplementary file 1 [file ijerph-19-01438-s001.zip]

Archive with 4 entries (4 files):
- Supplementary material1.pdf
- Supplementary material2.pdf
- Supplementary material3.pdf
- Table S1.pdf
